# Supplementary material for: Predictors of renal function deterioration at one year after off-clamp non-renorrhaphy partial nephrectomy
Source: PLoS One. 2024 May 13;19(5):e0303104. doi: 10.1371/journal.pone.0303104 (PMC11090305; doi:10.1371/journal.pone.0303104)
Supplement: S1 Appendix — (XLSX) [file pone.0303104.s001.xlsx]

## Sheet: Sheet1
No	年齢	性別	BMI	術式	左右	cT分類	腫瘍径	R	E	N	A	L	合計	病理	ccRCC	pap	chromo	AML	oncocytoma	surgicalmargin	手術時間	出血	術前	術前eGFR＜60	術後510d	@1mo	@24mo	@57mo	@12mo	Day5preservation	@3Mpreservation	@6Mpreservation	術後12m	生存0腎癌死１他因死２	再発なし0，あり１	V52	Softcoagあり１．なし０	HTN	DM	DL
1	62	1	28.1	腎部分切�	左	cT1	26	1	1	3	p	1	6	ccRCC, G2>1, 2.3, pT1a, INFa, ly0, v0, eg, fc1, rc-inf0, surgical margin(-)	1	0	0	0	0	0	92	80	70	0	74	70	71	68	69	105.714	101.429	97.1429	98.5714	0	0	HTN, DM, DL	1	1	1	1
2	80	2	21	腎部分切�	左	cT1	32	1	2	3	x	1	7	papRCC, type2, G2>3, 32, pT1a, INFa, v0, ly0, eg, fc1, rc-inf0, ew(-)	0	1	0	0	0	0	101	50	60	0	57	59	46	64	59	95	76.6667	106.667	98.3333	0	0	DM, HTN	1	1	1	0
3	69	2	33.7	腎部分切�	右	cT1	20	1	3	1	p	2	7	ccRCC, G1, 17, pT1a, INFa, ly0, v0, eg, fc1, im0, rc-inf0, rp-infx, s-infx, margin(+)	1	0	0	0	0	1	126	190	57	1	54	56	51	56	51	94.7368	89.4737	98.2456	89.4737	0	0	HTN	1	1	0	0
4	74	1	22.2	腎部分切�	左	cT1	35	1	1	1	x	1	4	ccRCC, G1>2, 27, pT1a, INFa, vo, ly0, fc1, rc-inf0, margin(-)	1	0	0	0	0	0	143	120	39	1	40	36	35	36	32	102.564	89.7436	92.3077	82.0513	0	0	HTN, DM, RF	1	1	1	0
5	81	2	26.1	腎部分切�	左	cT1	15	1	2	1	a	1	5	PapRCC, type2, G3>2, 1.6, pT1a, INFa, ly0, v0, eg, fc0, rc-inf0, rp-infx, s-infx, margin(-)	0	1	0	0	0	0	62	100	73	0	76	68	65	62	61	104.11	89.0411	84.9315	83.5616	0	0	DL	1	0	0	1
6	58	2	20.2	腎部分切�	右	cT1	10	1	2	1	a	1	5	ccRCC, G2>1, 1.0, pT1a, INFa, ly0, v0, eg, fc1, rc-inf0, rp-infx, s-infx, margin(-)	1	0	0	0	0	0	93	5	83	0	91	78	91	76	82	109.639	109.639	91.5663	98.7952	0	0		1	0	0	0
7	48	2	20.7	腎部分切�	右	cT1	16	1	3	2	p	1	7	ccRCC, G2, 1.1, pT1a, INFa, ly0, v0, eg, fc0, rc-inf0, margin(-)	1	0	0	0	0	0	131	210	81	0	70	82	79	#NULL!	77	86.4198	97.5309	#NULL!	95.0617	0	0		1	0	0	0
8	64	2	22.8	腎部分切�	右	cT1	22	1	1	1	p	1	4	ccRCC, G1, 2.0, pT1a, INFa, ly0, v0, eg, fc1, im0, rc-inf0, rp-infx, s-inx, ,argom(-)	1	0	0	0	0	0	57	30	87	0	85	79	69	69	75	97.7011	79.3103	79.3103	86.2069	0	0	Malignant Lymphoma	1	0	0	0
9	65	2	22.4	腎部分切�	左	cT1	25	1	3	3	p	3	10	ccRCC, G1, 2.5, pT1a, INFa, v0, ly0, eg, fc1, im0, rc-inf0, rp-infx, s-infx, margin(-)	1	0	0	0	0	0	67	30	78	0	74	74	74	68	72	94.8718	94.8718	87.1795	92.3077	0	0	HTN	1	1	0	0
10	66	2	24.1	腎部分切�	右	cT1	16	1	2	1	a	3	7	ccRCC, G1, 1.4, pT1a, INFa, ly0, v0, eg, fc1, imx, rc-inf0, rp-infx, s-infx, margin(-)	1	0	0	0	0	0	114	120	79	0	82	79	79	67	72	103.797	100	84.8101	91.1392	0	0	HTN, DM	1	1	1	0
11	56	1	28.2	腎部分切�	左	cT1	24	1	2	2	a	2	7	ccRCC, G2, 2.5, pT1a, INFa, ly0, v0, eg, fc1, imx, rc-inf0, rp-infx, s-infx, margin(-)	1	0	0	0	0	0	121	120	61	0	57	59	52	54	55	93.4426	85.2459	88.5246	90.1639	0	0		1	0	0	0
12	78	2	21.6	腎部分切�	右	cT1	16	1	3	1	p	1	6	ccRCC, G2, 16, pT1a, INFa, fc1, rc-inf0, margin(-)	1	0	0	0	0	0	95	60	40	1	43	40	44	35	46	107.5	110	87.5	115	0	0	HTN	1	1	0	0
13	35	1	19.4	腎部分切�	左	cT1	70	3	2	3	a	2	10	ccRCC, G2, 54, pT1b, INFa, eg, fc1, rc-inf0, v1, ly0, margin(-)	1	0	0	0	0	0	162	470	75	0	78	70	66	71	65	104	88	94.6667	86.6667	0	0		1	0	0	0
14	44	1	28.3	腎部分切�	左	cT1	20	1	2	1	a	2	6	ccRCC, G3>2, 18, pT1a, INFa, eg, fc1, rc-inf0, v0, ly0, margin(-)	1	0	0	0	0	0	65	15	59	1	61	55	59	#NULL!	52	103.39	100	#NULL!	88.1356	0	0		1	0	0	0
15	41	1	26.1	腎部分切�	右	cT1	42	2	3	1	a	3	9	ccRCC, G2, 36, pT1a, IMFa, ly0, v0, eg, fc1, imx, rc-inf0, rp-infx, s-infx, margin(-)	1	0	0	0	0	0	112	260	81	0	92	74	74	72	71	113.58	91.358	88.8889	87.6543	0	0		1	0	0	0
16	59	1	24.5	腎部分切�	左	cT1	18	1	2	2	a	2	7	ccRCC, G1, 18, pT1a, INFa, v0, ly0, eg, fc1, imx, rc-inf0, rp-infx, s-infx, margin(-)	1	0	0	0	0	0	102	130	70	0	69	66	63	67	61	98.5714	90	95.7143	87.1429	0	0	HTN	1	1	0	0
17	44	1	27.3	腎部分切�	右	cT1	48	2	2	3	p	2	9	ccRCC, G1>2, 48, pT1b, INFa, ly1, v1, eg, fc1, im0, rc-inf0, rp-infx, s-infx, margin(+)	1	0	0	0	0	1	100	540	59	1	63	62	62	67	57	106.78	105.085	113.559	96.6102	0	0	ALL	1	0	0	0
18	67	1	25	腎部分切�	右	cT1	10	1	2	1	a	3	7	ccRCC, G1>2, 10, pT1a, INFa, v0, ly0, eg, fc0, imx, rc-inf0, rp-infx, s-infx, margin(-)	1	0	0	0	0	pT1a, INFa, ly0, v0, eg, fc1, im0, rc-inf0, margin(-)	86	15	72	0	72	66	77	68	69	100	106.944	94.4444	95.8333	0	0	CRPC	1	0	0	0
19	49	1	22.5	腎部分切�	右	cT1	8	1	3	2	a	2	8	Chromophobe RCC, 10, pT1a, ly0, v0, eg, fc0, rc-inf0, rp-incx, s-infx, margin(-)	0	0	1	0	0	0	187	65	78	0	84	74	89	81	76	107.692	114.103	103.846	97.4359	0	0		1	0	0	0
20	66	1	24.4	腎部分切�	左	cT1	40	1	2	3	p	1	7	ccRCC, G2>1, 32, pT1a, INFa, ly0, v0, eg, fc1, im0, rc-inf0\1, rp-inf0, s-inf0, margin(-)	1	0	0	0	0	0	140	330	69	0	66	64	59	57	57	95.6522	85.5072	82.6087	82.6087	0	0	HVB	1	0	0	0
21	64	1	23.2	腎部分切�	左	cT1	40	1	1	1	a	1	4	AML, partial	0	0	0	1	0	0	130	250	65	0	67	59	59	67	54	103.077	90.7692	103.077	83.0769	0	0	Pca, HTN, DL	1	1	0	1
22	65	1	21.1	腎部分切�	右	cT1	25	1	3	3	a	3	10	ccRCC, G2, 19, pT1a, INFa, v0, ly0, eg0, fc0, im0, rc-inf0, rp-infx, s-infx, margin(-)	1	0	0	0	0	0	121	10	78	0	73	75	64	75	77	93.5897	82.0513	96.1538	98.7179	0	0	S癌 HTN	1	1	0	0
23	35	1	22.5	腎部分切�	左	cT1	18	1	1	1	p	1	4	ccRCC, G2, 18, pT1a, INFa, v0, ly0, eg, fc1, im0, rc-inf0, rp-infx, s-infx, margin(-)	1	0	0	0	0	0	94	60	77	0	98	91	96	94	79	127.273	124.675	122.078	102.597	0	0	vHL	1	0	0	0
24	80	2	18.5	腎部分切�	左	cT1	29	1	2	2	p	2	7	ccRCC, G2, eg, INFa, fc1, imx, rc-inf0, s-inf0, ly0, v0, pT1a, margin(-)	1	0	0	0	0	0	103	70	72	0	68	68	64	#NULL!	70	94.4444	88.8889	#NULL!	97.2222	0	0		1	0	0	0
25	63	2	20.4	腎部分切�	左	cT1	14	1	1	1	a	3	6	AML, partial resection	0	0	0	1	0	0	108	30	64	0	64	59	60	56	56	100	93.75	87.5	87.5	0	0		1	0	0	0
26	45	2	27.6	腎部分切�	左	cT1	10	1	2	1	p	2	6	ccRCC, G1>2, 15, pT1a, INFa, ly0, v0, eg, fc1, im0, rc-inf0, rp-infx, s-infx, margin(x)	1	0	0	0	0	x	122	230	98	0	107	94	84	96	87	109.184	85.7143	97.9592	88.7755	0	0		1	0	0	0
27	40	2	21.5	腎部分切�	右	cT1	25	1	2	1	a	1	5	ccRCC, G1>2, 19, pT1a, INFa, v0, ly0, eg, fc1, imx, rc-inf0, rp-infx, s-infx, margin(-)	1	0	0	0	0	0	89	25	77	0	81	70	78	#NULL!	77	105.195	101.299	#NULL!	100	0	0	髄膜種？	1	0	0	0
28	34	1	22.7	腎部分切�	右	cT1	40	1	3	3	a	1	8	ccRCC, G1, 33, pT1a, INFa, v0, ly0, eg, fc1, im0, rc-inf0, rp-infx, s-infx, margin(-)	1	0	0	0	0	0	127	110	84	0	84	82	76	#NULL!	75	100	90.4762	#NULL!	89.2857	0	0		1	0	0	0
29	69	1	23.1	腎部分切�	左	cT1	21	1	1	1	a	1	4	papRCC, G2>1, 25, pT1a, INFa, v0, ly0, eg, fc, rc-inf0, margin(-)	0	1	0	0	0	0	132	50	47	1	45	47	49	45	48	95.7447	104.255	95.7447	102.128	0	0	CKD,	1	0	0	0
30	65	2	22	腎部分切�	右	cT1	34	1	1	3	a	2	7	chromophobeRCC, G2, 28, pT1a, INFa, v0, ly1, eg, fc1, margin(+9	0	0	1	0	0	1	180	40	63	0	73	63	64	55	60	115.873	101.587	87.3016	95.2381	0	0		1	0	0	0
31	72	1	18.7	腎部分切�	右	cT1	16	1	2	1	a	1	5	ccRCC, G1, 12, pT1a, INFb, ly0, v0, eg, fc1, im0, rc-inf0, rp-inf0, s-inf0, margin(-)	1	0	0	0	0	0	91	50	80	0	76	72	71	69	78	95	88.75	86.25	97.5	0	0	DM,	1	0	1	0
32	60	1	19.1	腎部分切�	右	cT1	15	1	3	3	p	1	8	ccRCC, G1, 15, pT1a, INFa, v0, ly0, eg, fc1, imx, rc-inf0, rp-infx, s-infx, margin(x)	1	0	0	0	0	x	137	230	91	0	88	90	80	82	79	96.7033	87.9121	90.1099	86.8132	2	0	胃癌、DM	1	0	1	0
33	77	1	18.3	腎部分切�	右	cT1	20	1	2	1	a	2	6	ccRCC, G2>!, 17, pT3a, INFa, v0, ly0, eg, fc1, imx, rc-inf1, rp-infx, s-infx, martin(-)	1	0	0	0	0	0	106	90	70	0	72	81	71	78	69	102.857	101.429	111.429	98.5714	0	0	HTN, DM,膵臓癌	1	1	1	0
34	59	1	25.2	腎部分切�	左	cT1	26	1	2	2	p	3	8	ccRCC, G1, 22, pT1a, INFa, v0, ly0, eg, fc1, im0, rc-inf0, rp-inf0, s-inf0, margin(-)	1	0	0	0	0	0	100	460	63	0	57	59	55	60	54	90.4762	87.3016	95.2381	85.7143	0	0		1	0	0	0
35	65	1	21.2	腎部分切�	左	cT1	20	1	3	2	a	2	8	ccRCC, G1, 18, pT1a, INFa, v0, ly0, eg, fc0, imx, rc-inf0, rp-infx, s-infx, margin(-)	1	0	0	0	0	0	101	110	48	1	56	47	49	47	47	116.667	102.083	97.9167	97.9167	0	0		1	0	0	0
36	48	1	24.5	腎部分切�	右	cT1	45	2	1	3	p	2	8	ccRCC, G2, 31, pT1a, INFa, v0, ly0, eg, fc1, im0, rc-inf0, rp-infx, s-infx, margin(+)	1	0	0	0	0	1	127	60	56	1	68	57	63	59	40	121.429	112.5	105.357	71.4286	0	0	AP	1	0	0	0
37	69	1	21.9	腎部分切�	右	cT1	18	1	1	1	a	1	4	ccRCC, G1>2, 14. pT1a, INFa, ly0, v0, eg, fc1, imx, rc-inf0, rp-infx, s-infx, margin(-)	1	0	0	0	0	0	123	170	72	0	75	76	73	69	74	104.167	101.389	95.8333	102.778	0	0	HCC, Af	1	0	0	0
38	52	1	23	腎部分切�	左	cT1	38	1	1	1	a	2	5	ccRCC, G2>3, 26, pT1a, INFa, ly0, v0, eg, fc1, im0, rc-inf0, rp-infx, s-infx, margin(-)	1	0	0	0	0	0	131	170	78	0	86	83	70	74	70	110.256	89.7436	94.8718	89.7436	0	0		1	0	0	0
39	79	1	22.5	腎部分切�	右	cT1	21	1	1	1	p	3	6	papRCC, type1, G2, 20, pT1a, INFa, ly0, v0, eg, fc1, imx, rc-inf0, rp-infx, s-infx, margin(+)	0	1	0	0	0	1	113	20	67	0	75	70	69	68	69	111.94	102.985	101.493	102.985	0	0	DL	1	0	0	1
40	65	1	27.4	腎部分切�	右	cT1	15	1	3	1	p	1	6	ccRCC, G2, pT1a, INFa, v0, ly0, imx, rc-infx, rp-infx, s-infx, margin(+)	1	0	0	0	0	1	176	20	65	0	75	62	64	60	65	115.385	98.4615	92.3077	100	2	0	虫垂癌、HTN	1	1	0	0
41	44	1	30.5	腎部分切�	左	cT1	46	2	2	2	a	2	8	ccRCC, G2>1, INFa, v0, ly0, eg, fc1, im0, rc-inf0, rp-inf0, s-inf0, pT1a, margin(-)	1	0	0	0	0	0	99	230	79	0	67	76	69	66	71	84.8101	87.3418	83.5443	89.8734	0	0		1	0	0	0
42	66	1	25.6	腎部分切�	右	cT1	13	1	2	1	x	1	5	simple cysts of the right kidney	0	0	0	0	0	x	141	150	54	1	51	57	56	50	45	94.4444	103.704	92.5926	83.3333	0	0	HT、境界型DM、CKD	#NULL!	1	0	0
43	44	1	32.2	腎部分切�	左	cT1	46	2	2	3	x	3	10	chromophobeRCC, eosinophilic, G2, 30, pT1a, INFb, v0, ly0, eg, fc0, margin(+)	0	0	1	0	0	1	152	420	77	0	78	79	76	68	73	101.299	98.7013	88.3117	94.8052	0	0	HT	#NULL!	1	0	0
44	70	1	29.9	腎部分切�	左	cT1	66	2	2	1	x	1	6	papRCC, type1, G2, 80, pT2a, INFb, v1, ly0, eg, fc1, im0, rc-inf0, rp-infx, s-infx, margin(+)	0	1	0	0	0	1	126	550	21	1	19	19	17	15	15	90.4762	80.9524	71.4286	71.4286	0	1	HD, DM, HTN	1	1	1	0
45	63	2	21.2	腎部分切�	右	cT1	29	1	2	3	a	2	8	ccRCC, G1>2, 23, pT1a, INFa, v0, ly0, eg, fc0, imx, rc-inf0, rp-infx, s-infx, margin(-)	1	0	0	0	0	0	153	200	64	0	75	60	68	64	61	117.188	106.25	100	95.3125	0	0	HTN	1	1	0	0
46	70	1	23.9	腎部分切�	右	cT1	15	1	1	1	a	2	5	chromophobe RCC, eosinophilic variant, 18, pT1a, G1, INFa, v0, ly0, eg, fc0, im0, rc-infx, rp-infx, s-infx, margin(x)	0	0	1	0	0	x	78	60	63	0	67	62	75	61	64	106.349	119.048	96.8254	101.587	0	0	HTN	1	1	0	0
47	61	1	23.8	腎部分切�	右	cT1	27	1	2	2	a	3	8	ccRCC, G1>2, 23, pT1a, INFb, ly0, v1, eg, fc1, im0, rc-inf0, s-inf0, margin(-)	1	0	0	0	0	0	120	255	76	0	84	74	67	#NULL!	58	110.526	88.1579	#NULL!	76.3158	0	0		1	0	0	0
48	52	1	22.4	腎部分切�	左	cT1	36	1	1	1	p	1	4	AML, margin(-)	0	0	0	1	0	0	86	60	68	0	75	78	69	#NULL!	70	110.294	101.471	#NULL!	102.941	0	0		1	0	0	0
49	66	1	26.5	腎部分切�	右	cT1	13	1	1	1	p	1	4	ccRCC, G2, 11, pT1a, INFb, v0, ly0, eg, fc0, imx, rc-infx, rp-infx, s-infx, margin(-)	1	0	0	0	0	0	98	160	42	1	48	50	45	46	41	114.286	107.143	109.524	97.619	0	0	HTN,口底癌、	1	1	0	0
50	65	1	27.5	腎部分切�	右	cT1	30	1	3	3	a	1	8	ccRCC, G2, 27, pT1a, INFa, v0, ly0, eg, fc1, im0, rc-inf0, rp-inf0, s-inf0, margin(+)	1	0	0	0	0	1	157	650	58	1	62	53	55	51	51	106.897	94.8276	87.931	87.931	0	0	DM, HTN,	1	1	1	0
51	75	2	19.6	腎部分切�	左	cT1	30	1	3	3	a	2	9	ccRCC, G2, 26, pT1a, INFa, ly0, v0, eg, fc1, rc-inf0, margin(-)	1	0	0	0	0	0	75	290	50	1	37	48	32	33	33	74	64	66	66	0	0	HTN	1	1	0	0
52	41	1	36.5	腎部分切�	右	cT1	60	2	2	3	a	2	9	ccRCC, G2, 36, pT1a, INFa, ly0, v1, eg, fc1, rc-inf1,margin(-)	1	0	0	0	0	0	160	500	93	0	86	89	92	86	85	92.4731	98.9247	92.4731	91.3978	0	0	DL, post PCI	1	0	0	1
53	65	1	24.5	腎部分切�	右	cT1	21	1	3	2	a	2	8	ccRCC, G2, 20, pT1a, INFa, ly0, v0, eg, fc1, imx, rc-inf0, rp-inf0, s-inf0, margin(-)	1	0	0	0	0	0	189	660	60	0	57	58	58	51	57	95	96.6667	85	95	0	0	PCI, OMI, 大腸癌	1	0	0	0
54	67	1	26.1	腎部分切�	右	cT1	37	1	1	1	a	2	5	ccRCC, G2, 29, pT3a, INFa, v0, ly0, eg, fc1, imx, rc-inf1, rp-inf0, s-inf0, margin(-)	1	0	0	0	0	0	91	270	82	0	74	76	66	68	73	90.2439	80.4878	82.9268	89.0244	0	0	HTN	1	1	0	0
55	47	1	22.8	腎部分切�	左	cT1	42	2	1	1	p	1	5	Chromophobe RCC, G2, 37, pT1a, INFa, ly0, v0, eg, fc1, imx, rc-inf0, rp-inf0, s-inf0, margin(-)	0	0	1	0	0	0	149	420	76	0	69	70	76	67	70	90.7895	100	88.1579	92.1053	0	0		1	0	0	0
56	42	1	22.9	腎部分切�	左	cT1	42	2	2	3	a	1	8	ccRCC, G2, 40, pT1a, INFa, ly0, v0, eg, fc1, imx, rc-inf0, rp-infx, s-inf0, margin(x)	1	0	0	0	0	x	156	540	76	0	80	75	79	88	85	105.263	103.947	115.789	111.842	0	0		1	0	0	0
57	84	2	24.6	腎部分切�	右	cT1	17	1	2	2	p	2	7	papRCC, 19, pT1a, G2, INFb, v0, ly0, eg, fc1, rc-inf1, rp-inf0, s-inf0, margin(-)	0	1	0	0	0	0	90	20	48	1	47	47	45	42	42	97.9167	93.75	87.5	87.5	0	0	リンパ腫、	1	0	0	0
58	65	1	24.6	腎部分切�	右	cT1	9	1	1	1	p	3	6	ccRCC, G1, 10, pT1a, INFa, v0, ly0, eg, fc0, imx, rc-inf0, rp-inf0, s-inf0, margin(-)	1	0	0	0	0	0	114	130	63	0	63	59	53	58	56	100	84.127	92.0635	88.8889	0	0	HTN,AP,	1	1	0	0
59	66	2	20.5	腎部分切�	左	cT1	10	1	2	1	p	3	7	chromophobe RCC, G2, 13, pT1a, INFa, v0, ly0, eg, fc0, imx, rc-inf0, rp-inf0, s-inf0, margin(+)	0	0	1	0	0	1	118	125	61	0	66	60	61	60	58	108.197	100	98.3607	95.082	0	0		1	0	0	0
60	55	1	23.7	腎部分切�	左	cT1	49	2	2	3	x	2	9	ccRCC, G2, 39, pT1a, INFa, v0, ly0, eg, fc0, imx, rc-inf0, rp-inf0, s-inf0, margin(-)	1	0	0	0	0	0	109	200	74	0	66	67	58	65	69	89.1892	78.3784	87.8378	93.2432	0	0		1	0	0	0
61	75	2	24.3	腎部分切�	左	cT1	27	1	1	2	a	3	7	ccRCC, G1, 28, pT1a, INFa, ly0, v0, eg, fc1, imx, rc-inf0, rp-inf0, s-inf0, margin(-)	1	0	0	0	0	0	158	130	62	0	56	57	54	63	53	90.3226	87.0968	101.613	85.4839	0	0	HTN, DM	1	1	1	0
62	61	1	29	腎部分切�	左	cT1	35	1	2	2	a	2	7	ccRCC, G1, 36, pT1a, INFa, ly0, v0, eg, fc1, im0, rc-inf0, rp-inf0, s-inf0, margin(-)	1	0	0	0	0	0	137	205	63	0	62	63	68	58	56	98.4127	107.937	92.0635	88.8889	0	0	小腸癌	1	0	0	0
63	78	1	25.2	腎部分切�	右	cT1	35	1	2	3	a	2	8	ccRCC, G2, 32, pT1a, INFa, ly0, v0, eg, fc1, rc-inf0, margin(+)	1	0	0	0	0	1	153	900	39	1	32	39	39	38	42	82.0513	100	97.4359	107.692	0	0	HTN, 甲状腺がん、	1	1	0	0
64	65	2	18	腎部分切�	左	cT1	10	1	3	1	a	1	6	AML, margin(-)	0	0	0	1	0	0	137	200	67	0	73	67	68	66	66	108.955	101.493	98.5075	98.5075	0	0	横行結腸癌	1	0	0	0
65	82	1	23.3	腎部分切�	左	cT1	10	1	2	1	p	1	5	ccRCC, 12, G1>2, pT1a, ly0, v0, INFa, eg, fc1, im0, rc-inf0, rp-infx, s-infx, margin(-)	1	0	0	0	0	0	78	40	48	1	43	39	41	43	38	89.5833	85.4167	89.5833	79.1667	0	0		1	0	0	0
66	58	1	#NULL!	腎部分切�	左	cT1	49	2	1	1	a	2	6	ccRCC, G2>3, 4.9, pT3a, INFa, v1, ly0, dg, fc1, margin(+)	1	0	0	0	0	1	103	790	84	0	45	47	52	50	48	53.5714	61.9048	59.5238	57.1429	0	0		1	0	0	0
67	63	1	25.1	腎部分切�	右	cT1	33	1	2	3	p	2	8	ccRCC, G1>2, 33, pT1a, INFa, v0, ly0, fc1, rc-inf0, margin(-)	1	0	0	0	0	0	117	60	68	0	67	58	65	56	62	98.5294	95.5882	82.3529	91.1765	0	0	HTN	1	1	0	0
68	56	1	21.9	腎部分切�	左	cT1	26	1	3	3	x	2	9	ccRCC, G1>2, 2.5, pT1a, INFb, ly0, v0, eg, fc0, rc-inf0, rp-infx, s-infx, margin(-)	1	0	0	0	0	0	92	200	75	0	61	67	59	61	65	81.3333	78.6667	81.3333	86.6667	0	0		1	0	0	0
69	56	2	18.5	腎部分切�	左	cT1	36	1	2	2	p	2	7	unclassified RCC, G2, 3.0 pT1a, INFa, ly0, v0, eg, fc1, im0, rc-inf0, p-inf0, s-infx, margin(-)	0	0	0	0	0	0	79	100	81	0	82	64	77	#NULL!	70	101.235	95.0617	#NULL!	86.4198	0	0	乳癌	1	0	0	0
70	68	1	29.9	腎部分切�	右	cT1	25	1	2	1	a	1	5	ccRCC, G1, 2.4, pT1a, INFb, ly0, v0, eg, fc1, imx, rc-inf0, rp-infx, s-infx, margin(-)	1	0	0	0	0	0	103	150	75	0	57	57	63	#NULL!	66	76	84	#NULL!	88	0	0		1	0	0	0
71	56	1	24.1	腎部分切�	左	cT1	16	1	3	2	a	3	9	ccRCC, G1, 10, pT1a, INFa, fc0, rc-inf0, v0, ly0, margin(-)	1	0	0	0	0	0	125	130	105	0	99	89	76	77	85	94.2857	72.381	73.3333	80.9524	0	0	HTN, DM	1	1	1	0
72	57	1	22.8	腎部分切�	左	cT1	26	1	2	1	a	2	6	ccRCC, G2, 2.5, pT1a, INFb, ly1, v1, eg, fc1, imx, rc-inf0, rp-infx, s-infx, margin(-)	1	0	0	0	0	0	153	160	69	0	67	62	59	#NULL!	56	97.1014	85.5072	#NULL!	81.1594	0	0	HTN	1	1	0	0
73	42	1	30.5	腎部分切�	左	cT1	20	1	3	2	a	3	9	1. ccRCC, G2, 20, pT1a, INFa, v0, ly0, eg, fc1, rc-inf0, rp-infx, s-infx, margin(-), 2. ccRCC. G1, 17, pT1a, v0, ly0, eg, fc1, rc-inf0, rp-infx, s-infx, margin(-)	1	0	0	0	0	0	174	310	116	0	91	84	74	82	90	78.4483	63.7931	70.6897	77.5862	0	0	DL	1	0	0	1
74	81	2	24.6	腎部分切�	左	cT1	42	2	3	3	p	2	10	ccRCC, G1>2, 31, pT1a, INFa, v0, ly0, eg, fc0, imx, rc-inf0, rp-infx, s-infx, margin(X)	1	0	0	0	0	0	123	370	47	1	50	37	22	46	43	106.383	46.8085	97.8723	91.4894	0	0	HTN, UC,	1	1	0	0
75	43	1	36.7	腎部分切�	右	cT1	28	1	2	2	a	2	7	ccRCC, G2, 35, pT1a, INFa, ly0, v0, eg, fc1, imx, rc-inf0, rp-infx, s-infx, margin(+)	1	0	0	0	0		125	440	84	0	74	73	72	68	65	88.0952	85.7143	80.9524	77.381	0	0		1	0	0	0
76	67	1	22.3	腎部分切�	右	cT1	45	2	2	3	p	2	9	ccRCC, G1>2, 37, pT1a, INFa, ly0, v1, eg, fc1, imx, rc-inf0, rp-infx, s-infx, margin(+)	1	0	0	0	0	1	157	135	72	0	57	63	67	58	67	79.1667	93.0556	80.5556	93.0556	0	0		1	0	0	0
77	61	1	35.8	腎部分切�	右	cT2	95	3	2	3	p	2	10	ccRCC, G3>2, 10.1, INFb, ly0, v1, ig, fc0, im0, rc-inf1, rp-inf0, s-inf0, pT3a, margin(-)	1	0	0	0	0	0	199	350	97	0	51	46	50	48	43	52.5773	51.5464	49.4845	44.3299	0	1	Ipi Nivo, HTN, CI, DM,	1	1	1	0
78	68	1	26.2	腎部分切�	左	cT1	38	1	1	2	a	2	6	papRCC, type1, G2, 50, eg, INFa, fc1, imx, rc-inf0, rp-inf0, s-inf0, ly0, v0, pT1b, margin(-)	0	1	0	0	0	0	143	140	69	0	49	57	55	52	52	71.0145	79.7101	75.3623	75.3623	0	0	HTN, DM, DL	1	1	1	1
79	67	1	21.5	腎部分切�	左	cT1	46	2	2	3	p	3	10	ccRCC, G2, 3.4, pT1a, INFa, v0, ly0, eg, fc1, im0, rc-infx, rp-infx, s-infx, margin(+)	1	0	0	0	0	1	130	500	82	0	64	61	64	59	61	78.0488	78.0488	71.9512	74.3902	0	0	肺がん	1	0	0	0
80	59	1	21.4	腎部分切�	右	cT1	20	1	2	2	a	2	7	ccRCC, G2>1, 17, pT1a, INFa, v0, ly0, eg, fc1, imx, rc-inf0, rp-infx, s-infx, margin(-)	1	0	0	0	0	0	107	50	59	1	53	50	47	50	47	89.8305	79.661	84.7458	79.661	0	0	DL	1	0	0	1
81	61	1	21	腎部分切�	右	cT1	60	2	2	3	a	2	9	papRCC, type1, 58, pT1b, INFa, v0, ly0, eg, fc1, im0, rc-inf0, rp-infx, s-infx, margin(+)	0	1	0	0	0	1	98	60	68	0	61	56	59	50	55	89.7059	86.7647	73.5294	80.8824	0	0		1	0	0	0
82	36	2	20.3	腎部分切�	左	cT1	69	2	1	2	a	2	7	AML, margin(-)	0	0	0	1	0	0	107	115	90	0	66	71	71	#NULL!	71	73.3333	78.8889	#NULL!	78.8889	0	0		1	0	0	0
83	75	2	19	腎部分切�	右	cT2	78	2	1	1	a	1	5	AML, margin(+)	0	0	0	1	0	1	129	660	78	0	68	54	60	49	49	87.1795	76.9231	62.8205	62.8205	0	0	HTN, DL	1	1	0	1
84	67	2	18.5	腎部分切�	左	cT1	21	1	3	2	a	2	8	ccRCC, G1, 20, pT1a, INFa, v0, ly0, eg, fc1, im0, rc-inf0 margin(-)	1	0	0	0	0	0	132	270	102	0	89	82	84	63	76	87.2549	82.3529	61.7647	74.5098	0	0	卵巣がん	1	0	0	0
85	53	1	25.4	腎部分切�	左	cT1	18	1	3	2	p	1	7	ccRCC, G2>1, 19, pT1a, INFa, v0, ly0, eg, fc1, imx, rc-inf0, rp-infx, s-infx, margin(-)	1	0	0	0	0	0	103	330	82	0	80	71	77	64	71	97.561	93.9024	78.0488	86.5854	0	0	UC	1	0	0	0
86	69	1	20.1	腎部分切�	右	cT1	38	1	3	3	p	2	9	ccRCC, G3>2, 3.4, pT1a, INFb, ly0, v1, eg, fc1, imx, rc-inf0, rp-infx, s-infx, margin(-)	1	0	0	0	0	0	148	120	72	0	64	56	53	#NULL!	64	88.8889	73.6111	#NULL!	88.8889	0	0		1	0	0	0
87	53	1	24.9	腎部分切�	右	cT1	23	1	3	3	p	2	9	ccRCC, G1, 21, pT1a, INFa, eg, fc1, v0, ly0, im0, rc-inf0, rp-infx, s-infx, margin(-)	1	0	0	0	0	0	135	120	86	0	70	71	87	86	106	81.3953	101.163	100	123.256	0	0	HTN, ALS	1	1	0	0
88	72	1	22.9	腎部分切�	左	cT1	15	1	1	1	a	1	4	ccRCC, G2, 15, margin(-)	1	0	0	0	0	0	56	30	29	1	17	17	19	19	20	58.6207	65.5172	65.5172	68.9655	0	1	再発	1	0	0	0
89	67	1	29.4	腎部分切�	右	cT1	43	2	2	3	a	2	9	ccRCC, G3>2, 43, pT3a, INFa, v1, ly0, eg, fc1, im0, rc-inf1, rp-infx, s-infx, margin(-)	1	0	0	0	0	0	152	790	67	0	56	57	49	46	48	83.5821	73.1343	68.6567	71.6418	0	0	HTN	1	1	0	0
90	68	2	23.2	腎部分切�	左	cT2	82	3	1	2	a	2	8	AML, 120, margin(x)	0	0	0	1	0	x	177	740	110	0	84	87	87	85	91	76.3636	79.0909	77.2727	82.7273	0	0	両側AML	1	0	0	0
91	83	1	26.2	腎部分切�	左	cT1	35	1	1	2	a	3	7	ccRCC, 33, pT1a, G2, INFa, eg, fc1, rc-inf0, rp-inf0, s-inf0, v0, ly0, margin(-)	1	0	0	0	0	0	159	520	73	0	68	54	58	54	58	93.1507	79.4521	73.9726	79.4521	0	0	HTN, DL,	1	1	0	1
92	66	1	21.8	腎部分切�	左	cT1	42	2	1	1	a	2	6	chromophobe RCC, G2, 3.6, pT1a, INFa, ly1, v1, eg, fc1, im0, rc-inf0, rp-inf0, s-inf0, margin(-)	0	0	1	0	0	0	126	910	58	1	46	43	46	43	41	79.3103	79.3103	74.1379	70.6897	0	0	Lymphoma, HTN,	1	1	0	0
93	71	1	22.7	腎部分切�	左	cT1	25	1	1	3	a	3	8	ccRCC, G2>1, 30, pT1a, INFa, v0, ly0, eg, fc1, imx, rc-inf0, rp-infx, s-inf1, margin(+)	1	0	0	0	0	1	163	710	54	1	32	37	38	37	35	59.2593	70.3704	68.5185	64.8148	0	0	心疾患、HTN	1	1	0	0
94	74	2	19.9	腎部分切�	右	cT1	25	1	2	1	p	2	6	ccRCC, G1>2, 20, pT1a, INFa, ly0, v0, eg, fc1, imx, rc-inf0, rp-infx, s-infx, margin(-)	1	0	0	0	0	0	126	70	47	1	39	39	34	33	33	82.9787	72.3404	70.2128	70.2128	0	0		1	0	0	0
95	64	1	21.7	腎部分切�	右	cT1	28	1	2	2	x	2	7	collecting duct carcinoma, G3, 27, pT3a, INFb, ly0, v1, ig, fc1, imx, rc-inf1, rp-infx, s-infx, margin(+)	0	0	0	0	0	1	135	220	66	0	64	58	57	62	57	96.9697	86.3636	93.9394	86.3636	0	0		1	0	0	0
96	74	1	20.8	腎部分切�	右	cT1	20	1	2	1	x	1	5	chromophobe RCC, eosinophilic variant, G2>3, 18, pT1a, INFa, ly0, v0, eg, fc1, im0, rc-inf0, rp-infx, s-infx, margin(x)	0	0	1	0	0	x	80	60	47	1	50	41	41	38	40	106.383	87.234	80.8511	85.1064	0	0	結腸癌、中咽頭癌、HTN, 脳梗塞	1	1	0	0
97	69	1	24.5	腎部分切�	右	cT1	55	2	1	2	a	2	7	simple cyst, partial resection	0	0	0	0	0	0	142	110	77	0	81	61	75	80	58	105.195	97.4026	103.896	75.3247	0	0	HTN,	1	1	0	0
98	56	2	30.9	腎部分切�	左	cT2	110	3	1	2	x	2	8	AML	0	0	0	1	0	0	179	530	80	0	70	70	80	#NULL!	75	87.5	100	#NULL!	93.75	0	0		1	0	0	0
99	73	1	#NULL!	腎部分切�	左	cT1	30	1	3	3	a	2	9	ccRCC, 23, G2>1, pT1a, INFa, v0, ly0, eg, fc1, imx, rc-inf0, rp-inf0, s-inf0, margin(+)	1	0	0	0	0	1	83	50	49	1	50	44	47	43	43	102.041	95.9184	87.7551	87.7551	2	0	胃癌、肺がん	1	0	0	0
100	32	1	27.3	腎部分切�	左	cT1	29	1	1	3	x	1	6	ccRCC, 26, pT1a, G1, INFb, eg, fc1, rc-inf0, rp-inf0, s-inf0, v0, ly0, margin(-)	1	0	0	0	0	0	122	130	73	0	67	64	67	#NULL!	59	91.7808	91.7808	#NULL!	80.8219	0	0		1	0	0	0
101	67	1	26.6	腎部分切�	右	cT1	20	1	3	1	a	1	6	ccRCC, 26, pT1a, G1, INFa, eg, fc0, rc-inf0, rp-infX, s-infX, v0, ly0, margin(-)	1	0	0	0	0	0	173	1045	71	0	48	51	50	46	48	67.6056	70.4225	64.7887	67.6056	0	0	HT、DM、前立腺癌	1	1	1	0
102	50	1	30.7	腎部分切�	右	cT1	26	1	2	1	a	1	5	papRCC, pT1a, INFa, v0, ly0, eg, fc0, rc-infx, margin(x)	0	1	0	0	0	x	176	1070	36	1	32	31	33	31	37	88.8889	91.6667	86.1111	102.778	0	0	HT、DL、CKD	1	1	0	1
103	67	2	20.6	腎部分切�	左	cT1	52	2	1	3	x	1	7	papRCC, G2, 55, pT1b, INFa, v0, ly1, eg, fc1, margin(-)	0	1	0	0	0	0	115	160	81	0	61	66	43	42	34	75.3086	53.0864	51.8519	41.9753	0	0	肺癌	1	0	0	0
104	67	2	20.8	腎部分切�	右	cT1	18	1	3	3	a	3	10	AML, margin(x)	0	0	0	1	0	x	121	500	66	0	42	43	41	34	35	63.6364	62.1212	51.5152	53.0303	0	0		1	0	0	0
105	61	1	23	腎部分切�	右	cT1	24	1	1	1	p	1	4	ccRCC, G1>2, 20, pT1a, INFa, v0, ly0, eg, fc1, imx, rc-infx, rp-infx, s-infx, martin(x)	1	0	0	0	0	x	129	220	92	0	81	79	70	73	86	88.0435	76.087	79.3478	93.4783	0	0		1	0	0	0
106	59	1	20.1	腎部分切�	右	cT1	10	1	3	2	a	1	7	AML,margin(X)	0	0	0	1	0	x	105	110	86	0	85	76	72	79	64	98.8372	83.7209	91.8605	74.4186	0	0		1	0	0	0
107	56	1	25.7	腎部分切�	左	cT1	36	1	1	3	a	2	7	ccRCC, G1, 13, pT1a, INFa, v0, ly0, eg, fc1, imx, rc-inf0, rp-infx, s-infx, margin(-)	1	0	0	0	0	0	102	170	67	0	58	56	56	60	65	86.5672	83.5821	89.5522	97.0149	0	0	HTN	1	1	0	0
108	77	2	15.4	腎部分切�	右	cT1	30	1	3	3	a	2	9	ccRCC, G2>1, 20, pT1a, ly0, v0, eg, fc0, rc-inf0, margin(-)	1	0	0	0	0	0	141	220	73	0	55	63	54	61	61	75.3425	73.9726	83.5616	83.5616	2	0	DM, HTN, DL, 乳癌 骨転移、リンパ管症	1	1	1	1
109	54	2	19.8	腎部分切�	右	cT1	65	2	2	3	x	1	8	AML	0	0	0	1	0	1	126	300	77	0	73	66	67	66	64	94.8052	87.013	85.7143	83.1169	0	0		1	0	0	0
110	70	2	16.6	腎部分切�	右	cT1	28	1	3	2	a	2	8	chromophobe RCC, G2, 25, pT1a, INFb, v0, ly0, ig, fc0, im0, rc-inf0, rp-inf0, s-inf0, margin(-)	0	0	1	0	0	0	136	130	87	0	92	73	78	71	77	105.747	89.6552	81.6092	88.5057	0	0		1	0	0	0
111	52	1	20.4	腎部分切�	左	cT1	40	1	2	3	a	2	8	ccRCC, 25, pT1a, G2>1, INFb, v0, ly1, eg, fc1, rc-inf0, rp-inf0, s-inf0, margin(-)	1	0	0	0	0	0	153	140	70	0	66	62	60	56	64	94.2857	85.7143	80	91.4286	0	0		1	0	0	0
112	72	1	22.2	腎部分切�	右	cT1	80	3	1	3	p	2	9	papRCC, G2, 77, pT3a, INFb, v0, ly0, eg, fc1, imx, rc-inf1, rp-infx, s-infx, margin(-)	0	1	0	0	0	0	152	870	36	1	30	32	32	32	31	83.3333	88.8889	88.8889	86.1111	0	0	DM, HTN,	1	1	1	0
113	52	2	22.5	腎部分切�	右	cT1	22	1	3	3	x	2	9	ccRCC, G2, 15, pT1a, INFa, ly0, v1, eg, fc1, imx, rc-inf0, rp-inf0, s-inf0, margin(+)	1	0	0	0	0	1	107	690	79	0	68	69	73	70	70	86.0759	92.4051	88.6076	88.6076	0	0		1	0	0	0
114	64	1	23.9	腎部分切�	左	cT1	51	2	2	3	x	2	9	ccRCC, G2>1, 42, pT1b, INFa, ly0, v1, eg, fc1, rc-inf0, margin(-)	1	0	0	0	0	0	183	660	62	0	54	54	49	#NULL!	45	87.0968	79.0323	#NULL!	72.5806	0	0		1	0	0	0
